# Supplementary material for: Impaired function of rDNA transcription initiation machinery leads to derepression of ribosomal genes with insertions of R2 retrotransposon
Source: Nucleic Acids Res. 2022 Jan 17;50(2):867–84. doi: 10.1093/nar/gkab1276 (PMC8789037; doi:10.1093/nar/gkab1276)
Supplement: gkab1276_Supplemental_Files [file gkab1276_supplemental_files.zip]

Archive with 2 entries (2 files):
- Supplementary figures.pdf
- Table S1.xlsx
