# Supplementary material for: Impaired function of rDNA transcription initiation machinery leads to derepression of ribosomal genes with insertions of R2 retrotransposon
Source: Nucleic Acids Res. 2022 Jan 17;50(2):867–84. doi: 10.1093/nar/gkab1276 (PMC8789037; doi:10.1093/nar/gkab1276)
Supplement: gkab1276_Supplemental_Files [file gkab1276_supplemental_files.zip › Table S1.xlsx]

## Sheet: Лист1
Table S1. PCR primers and smFISH probes used in the study
name	target	sequence (5’-to-3’)	primer efficiencies (%)	Annealing temperature, °C	Amplicon length (bp)
R2rR 5' for1 El	28S-5' R2 cotranscripts	TCAGAACTGGCACGGACTTG	101.763	62	211
R2rR 5' rev1 El		AATACTCCCCCTCTGCTCTC
R2 for2 El	5' R2	AGTGGATGATGGCGAGAAAG	91.1443	62	117
R2 rev2 El		GTCTTAGCTTTTTGATGGC
R2 for1 El	middle R2	CGGAACAGGAGAGAAAGCAG	99.5607	60	117
R2 rev1 El		TGGCATTACCGACTCATCAG
R2 s1	3' R2 (3' R2 #1)	TGCTCCCGAAACAACAAACCAC	101.663	64	130
R2 as1		AACAATGACCACGCAGCCTC
R2 s4	3' R2 #2	TTGCTTGCTGTCTTGGCATAAC	97.8559	62	203
R2 as4		CGGAGGTATGGAAATCTTCG
R2rR s1	3’ R2-28S cotranscripts	ACACACAGTGTTGGCAGACCTA	100.412	62	174
R2rR as1		CCTTGGCTGTGGTTTCGCT
R2rR 5' for1 El	R2 truncated copies	TCAGAACTGGCACGGACTTG	108.229	62	230, 350
R2 as4		CGGAGGTATGGAAATCTTCG
unins f	uninserted 28S	TCAGAACTGGCACGGACTTG	93.5073	60	268
unins r		CCTTGGCTGTGGTTTCGCT
Term_for	rDNA terminator region	TTGCCAAACAGCTCGTCATC	102.101	64	162
Term_rev		CTAGAGGTACGATAGGGACAATATCATATGC
ETS f	ETS (rDNA promoter region)	GGTAGGCAGTGGTTGCCG	93.5073	60	138
ETS r		GGAGCCAAGTCCCGTGTTC
rDNA_NTS_2_for	330bp IGS repeat (IGS)	GAGTAGCCAAACACCTCGTC	99.997	62	61
rDNA_NTS_2_rev		GAGAGGTCGGCAACCAC
R1_s1	R1 body	GGTATGCCGAACAGTATCCACAG	101.106	64	132
R1_as1		AGCCAGTCGTTCTCCTCCAG
R1_for2	R1 3’-UTR	TCCTCTAACCCTGCTTGTCG	90.5574	60	181
R1_rev2		CGTAACTCAAACGTCGAGCA
R2rR 5' for1 El (28S_for1)	R1 truncated copies	TCAGAACTGGCACGGACTTG	96.0022	60	390, 460
R1_rev1		ACCACAGCCACCACGATACT
R1_rev2		CGTAACTCAAACGTCGAGCA			310, 440, 510
HeT_s2	HeT-A	CGCAAAGACATCTGGAGGACTACC	101.17	64	105
HeT_as2		TGCCGACCTGCTTGGTATTG
ZAM dir	ZAM	TCACATCCTTCCAGCAATCTTCAA	97.74	60	146
ZAM rev		TATTACAGTTTCTGACATTATTTCTTCGTG
Rp49_up	rp49	ATGACCATCCGCCCAGCATAC	97.1842	64	88
Rp49_rev2		GCTTAGCATATCGATCCGACTGG
Act5C_dir	Actin 5C	GGGATGGTCTTGATTCTGCTGGA	99.7016	64	182
Act5C_rev		CGCCCAAAACGATGATGATAATG
Cl1_A_f	Cluster 1 /42 AB	CGTCCCAGCCTACCTAGTCA	98.8907	60	92
Cl1_A_r		ACTTCCCGGTGAAGACTCCT
rDNA_NTS_3_for	IGS-ETS cotranscripts	GCTGTTCTACGACAGAGGGTTC	101.763	62	923
NTS-ETS_4_rev		GGAGCCAAGTCCCGTGTTC
junc_2_f	pre-rRNA (18S-ITS1)	TTACGGTTGTTTCGCAAAAG	94.5326	62	255
junc_2_r		GCCAAGCCCCACACTAACTA
R2 s1	R2 FISH probe template	TGCTCCCGAAACAACAAACCAC
R2 as4 T7		GAATTAATACGACTCACTATAGGGAGACGGAGGTATGGAAATCTTCG
ITS2_FISH	smFISH pre-rRNA probe (ITS2)	/Cy5/- GCTAGACATTTCTCAGTATTATTTGATTG -/Cy5/
Junc2_FISH	smFISH pre-rRNA probe (18S-ITS1)	/Cy5/- AACGGTAAGGATATTATACAATAATGATCC -/Cy5/
Junc4_FISH	smFISH pre-rRNA probe (ITS2-28S)	CTTAATTAGCATAGTCTTACAACCCTCAAC -/Cy5/
R2_as1_Cy3	smFISH R2 probe	/Cy3/- AACAATGACCACGCAGCCTC -/Cy3/
R2_as4_Cy3	smFISH R2 probe	/Cy3/- CGGAGGTATGGAAATCTTCG -/Cy3/
r2_rev1_Cy3	smFISH R2 probe	/Cy3/- TGGCATTACCGACTCATCAG -/Cy3/
